# Supplementary material for: Genomic characteristics of clinical multidrug-resistant Proteus isolates from a tertiary care hospital in southwest China
Source: Front Microbiol. 2022 Aug 24;13:977356. doi: 10.3389/fmicb.2022.977356 (PMC9449695; doi:10.3389/fmicb.2022.977356)
Supplement: Supplementary file 2 [file Table_2.XLSX]

## Sheet: Sheet1
	FZP1097	FZP1177	FZP1611	FZP1665	FZP2024	FZP2056	FZP2095	FZP2128	FZP2561	FZP2826	FZP2833	FZP2936	FZP2937	FZP2958	FZP3043	FZP3105	FZP3115	FZP3320	FZP3364	FZP3406	FZP3725	FZP3803	FZP4264	FZP4280	FZP4349	FZP4423	FZP4515	C55	C74	PmSC1111	RGF134-1	SNYG35	T60	XH1653	ZF2	BC11-24	JPM24	NMG38-2	T18	T21	YPM35
FZP1097	0	104455	104492	104369	104464	104376	45094	104369	104400	104342	104342	104318	104481	104473	104470	104481	104318	104392	43544	104421	104435	104346	104120	104474	44716	104474	104460	104383	104383	104130	104486	104460	42947	104493	45076	104239	104410	62209	103848	103947	104400
FZP1177	104455	0	4179	3988	601	3813	103549	3985	4048	3419	3419	619	677	3959	4027	677	619	3759	103540	3809	3742	3435	663	598	104036	629	4	3740	3740	5031	627	3979	103620	3826	103597	5284	4314	103902	618	616	5118
FZP1611	104492	4179	0	3340	3874	3780	103604	3337	3247	3903	3903	3845	3937	3317	3302	3937	3845	3799	103656	3492	3471	3900	3971	3900	104110	3902	4181	3893	3893	4646	3910	3559	103728	3324	103638	5393	4248	104042	3832	3828	4736
FZP1665	104369	3988	3340	0	3696	3463	103535	11	3205	3694	3694	3651	3733	3908	3148	3733	3651	3624	103555	3382	809	3724	3759	3710	104020	3690	3990	1290	1290	4565	3742	3314	103585	3870	103580	5296	4107	103914	3641	3630	4594
FZP2024	104464	601	3874	3696	0	3492	103548	3693	3726	3106	3106	305	346	3633	3713	346	305	3510	103564	3527	3377	3099	533	216	104002	268	603	3801	3801	4735	242	3787	103592	3465	103552	5525	4534	103908	304	302	4865
FZP2056	104376	3813	3780	3463	3492	0	103582	3460	3433	2792	2792	3500	3515	3709	3513	3515	3500	3610	103576	3389	3568	2803	3588	3520	103970	3516	3815	4005	4005	4636	3531	3393	103567	3729	103544	5372	4152	103990	3484	3483	4698
FZP2095	45094	103549	103604	103535	103548	103582	0	103535	103522	103573	103579	103407	103574	103581	103601	103574	103407	103531	17668	103497	103585	103573	103157	103561	17907	103563	103553	103550	103550	103229	103562	103622	41854	103591	2009	103451	103605	56086	102940	103047	103558
FZP2128	104369	3985	3337	11	3693	3460	103535	0	3202	3691	3691	3648	3730	3905	3145	3730	3648	3621	103555	3379	806	3721	3756	3707	104022	3687	3987	1287	1287	4562	3739	3311	103585	3867	103580	5293	4104	103912	3638	3627	4591
FZP2561	104400	4048	3247	3205	3726	3433	103522	3202	0	3676	3676	3738	3778	3886	2996	3778	3738	3720	103517	3272	3325	3681	3827	3740	103940	3742	4050	3770	3770	4604	3772	3200	103576	3881	103476	5359	3885	104012	3726	3726	4665
FZP2826	104342	3419	3903	3694	3106	2792	103573	3691	3676	0	0	3102	3194	3559	3712	3194	3102	3357	103573	3647	3657	103	3254	3021	103972	3030	3421	4107	4107	4791	3149	3623	103576	3472	103541	5463	4400	103936	3092	3089	4803
FZP2833	104342	3419	3903	3694	3106	2792	103579	3691	3676	0	0	3102	3194	3559	3712	3194	3102	3357	103581	3647	3657	103	3254	3021	103972	3030	3421	4107	4107	4791	3149	3623	103583	3472	103541	5463	4402	103942	3092	3089	4803
FZP2936	104318	619	3845	3651	305	3500	103407	3648	3738	3102	3102	0	442	3681	3723	442	0	3485	103427	3501	3410	3147	523	292	103892	270	621	3850	3850	4767	307	3802	103506	3526	103448	5524	4515	103763	9	7	4817
FZP2937	104481	677	3937	3733	346	3515	103574	3730	3778	3194	3194	442	0	3502	3721	0	442	3525	103579	3598	3468	3206	515	366	104017	358	679	3921	3921	4569	363	3857	103610	3504	103577	5502	4542	103946	441	438	4709
FZP2958	104473	3959	3317	3908	3633	3709	103581	3905	3886	3559	3559	3681	3502	0	3841	3502	3681	3560	103597	3736	3984	3581	3697	3659	104058	3628	3961	4430	4430	4362	3630	4029	103631	922	103591	5263	4691	103956	3669	3665	4490
FZP3043	104470	4027	3302	3148	3713	3513	103601	3145	2996	3712	3712	3723	3721	3841	0	3721	3723	3832	103637	3393	3291	3734	3777	3727	104082	3700	4029	3695	3695	4510	3724	3290	103617	3903	103599	5376	4084	103978	3709	3704	4686
FZP3105	104481	677	3937	3733	346	3515	103574	3730	3778	3194	3194	442	0	3502	3721	0	442	3525	103579	3598	3468	3206	515	366	104017	358	679	3921	3921	4569	363	3857	103610	3504	103577	5502	4542	103946	441	438	4709
FZP3115	104318	619	3845	3651	305	3500	103407	3648	3738	3102	3102	0	442	3681	3723	442	0	3485	103427	3501	3410	3147	523	292	103892	270	621	3850	3850	4767	307	3802	103506	3526	103448	5524	4515	103763	9	7	4817
FZP3320	104392	3759	3799	3624	3510	3610	103531	3621	3720	3357	3357	3485	3525	3560	3832	3525	3485	0	103530	3587	3666	3364	3578	3492	104036	3518	3761	4145	4145	4789	3543	3778	103600	3547	103549	5372	4317	103921	3473	3471	4720
FZP3364	43544	103540	103656	103555	103564	103576	17668	103555	103517	103573	103581	103427	103579	103597	103637	103579	103427	103530	0	103522	103594	103571	103181	103574	15566	103574	103546	103544	103544	103271	103585	103587	40258	103609	17840	103403	103578	55285	102953	103057	103538
FZP3406	104421	3809	3492	3382	3527	3389	103497	3379	3272	3647	3647	3501	3598	3736	3393	3598	3501	3587	103522	0	3474	3658	3615	3545	104002	3546	3811	3938	3938	4614	3581	3447	103546	3708	103548	5358	4153	103962	3487	3489	4665
FZP3725	104435	3742	3471	809	3377	3568	103585	806	3325	3657	3657	3410	3468	3984	3291	3468	3410	3666	103594	3474	0	3664	3500	3358	104026	3337	3744	799	799	4635	3400	3447	103596	3555	103582	5281	4088	103955	3401	3389	4722
FZP3803	104346	3435	3900	3724	3099	2803	103573	3721	3681	103	103	3147	3206	3581	3734	3206	3147	3364	103571	3658	3664	0	3269	3031	103971	3056	3437	4098	4098	4806	3156	3639	103572	3479	103543	5454	4399	103937	3137	3134	4826
FZP4264	104120	663	3971	3759	533	3588	103157	3756	3827	3254	3254	523	515	3697	3777	515	523	3578	103181	3615	3500	3269	0	539	103647	502	665	3926	3926	4354	521	3879	103274	3606	103206	5423	4453	103533	522	520	4711
FZP4280	104474	598	3900	3710	216	3520	103561	3707	3740	3021	3021	292	366	3659	3727	366	292	3492	103574	3545	3358	3031	539	0	104017	167	600	3785	3785	4741	259	3795	103616	3474	103574	5509	4530	103913	291	289	4853
FZP4349	44716	104036	104110	104020	104002	103970	17907	104022	103940	103972	103972	103892	104017	104058	104082	104017	103892	104036	15566	104002	104026	103971	103647	104017	0	104009	104040	103985	103985	103658	104013	104010	41442	104063	18113	103852	104034	55483	103426	103534	103985
FZP4423	104474	629	3902	3690	268	3516	103563	3687	3742	3030	3030	270	358	3628	3700	358	270	3518	103574	3546	3337	3056	502	167	104009	0	631	3797	3797	4704	283	3804	103606	3447	103575	5521	4525	103919	268	267	4790
FZP4515	104460	4	4181	3990	603	3815	103553	3987	4050	3421	3421	621	679	3961	4029	679	621	3761	103546	3811	3744	3437	665	600	104040	631	0	3742	3742	5033	629	3981	103623	3828	103601	5286	4316	103906	620	618	5120
C55	104383	3740	3893	1290	3801	4005	103550	1287	3770	4107	4107	3850	3921	4430	3695	3921	3850	4145	103544	3938	799	4098	3926	3785	103985	3797	3742	0	0	5045	3831	3867	103559	4074	103555	4541	3822	103911	3841	3829	5157
C74	104383	3740	3893	1290	3801	4005	103550	1287	3770	4107	4107	3850	3921	4430	3695	3921	3850	4145	103544	3938	799	4098	3926	3785	103985	3797	3742	0	0	5045	3831	3867	103559	4074	103555	4541	3822	103911	3841	3829	5157
PmSC1111	104130	5031	4646	4565	4735	4636	103229	4562	4604	4791	4791	4767	4569	4362	4510	4569	4767	4789	103271	4614	4635	4806	4354	4741	103658	4704	5033	5045	5045	0	4723	4720	103257	4813	103218	3939	5260	103690	4752	4743	3119
RGF134-1	104486	627	3910	3742	242	3531	103562	3739	3772	3149	3149	307	363	3630	3724	363	307	3543	103585	3581	3400	3156	521	259	104013	283	629	3831	3831	4723	0	3820	103599	3497	103569	5555	4541	103924	306	304	4844
SNYG35	104460	3979	3559	3314	3787	3393	103622	3311	3200	3623	3623	3802	3857	4029	3290	3857	3802	3778	103587	3447	3447	3639	3879	3795	104010	3804	3981	3867	3867	4720	3820	0	103649	3988	103574	5389	2197	104007	3784	3792	4717
T60	42947	103620	103728	103585	103592	103567	41854	103585	103576	103576	103583	103506	103610	103631	103617	103610	103506	103600	40258	103546	103596	103572	103274	103616	41442	103606	103623	103559	103559	103257	103599	103649	0	103623	41879	103491	103665	58830	103047	103147	103642
XH1653	104493	3826	3324	3870	3465	3729	103591	3867	3881	3472	3472	3526	3504	922	3903	3504	3526	3547	103609	3708	3555	3479	3606	3474	104063	3447	3828	4074	4074	4813	3497	3988	103623	0	103601	5459	4522	103977	3514	3512	4934
ZF2	45076	103597	103638	103580	103552	103544	2009	103580	103476	103541	103541	103448	103577	103591	103599	103577	103448	103549	17840	103548	103582	103543	103206	103574	18113	103575	103601	103555	103555	103218	103569	103574	41879	103601	0	103471	103588	56118	102987	103084	103579
BC11-24	104239	5284	5393	5296	5525	5372	103451	5293	5359	5463	5463	5524	5502	5263	5376	5502	5524	5372	103403	5358	5281	5454	5423	5509	103852	5521	5286	4541	4541	3939	5555	5389	103491	5459	103471	0	4793	103791	5511	5489	1085
JPM24	104410	4314	4248	4107	4534	4152	103605	4104	3885	4400	4402	4515	4542	4691	4084	4542	4515	4317	103578	4153	4088	4399	4453	4530	104034	4525	4316	3822	3822	5260	4541	2197	103665	4522	103588	4793	0	103975	4494	4489	5307
NMG38-2	62209	103902	104042	103914	103908	103990	56086	103912	104012	103936	103942	103763	103946	103956	103978	103946	103763	103921	55285	103962	103955	103937	103533	103913	55483	103919	103906	103911	103911	103690	103924	104007	58830	103977	56118	103791	103975	0	103293	103410	103920
T18	103848	618	3832	3641	304	3484	102940	3638	3726	3092	3092	9	441	3669	3709	441	9	3473	102953	3487	3401	3137	522	291	103426	268	620	3841	3841	4752	306	3784	103047	3514	102987	5511	4494	103293	0	6	4804
T21	103947	616	3828	3630	302	3483	103047	3627	3726	3089	3089	7	438	3665	3704	438	7	3471	103057	3489	3389	3134	520	289	103534	267	618	3829	3829	4743	304	3792	103147	3512	103084	5489	4489	103410	6	0	4795
YPM35	104400	5118	4736	4594	4865	4698	103558	4591	4665	4803	4803	4817	4709	4490	4686	4709	4817	4720	103538	4665	4722	4826	4711	4853	103985	4790	5120	5157	5157	3119	4844	4717	103642	4934	103579	1085	5307	103920	4804	4795	0
